# Supplementary material for: Tic severity and executive functioning in children and adolescents: a moderated mediation model of premonitory urges and comorbidity
Source: Child Adolesc Psychiatry Ment Health. 2025 Nov 4;19:119. doi: 10.1186/s13034-025-00974-6 (PMC12584539; doi:10.1186/s13034-025-00974-6)
Supplement: Supplementary file 1 — Supplementary Material 1. [file 13034_2025_974_MOESM1_ESM.xlsx]

## Sheet: Supplementary Table S1
Supplementary Table S1: Bayesian Parameter Estimates for Regression Paths and (Co)variances in the Full Moderated Mediation Model
Parameter / Path	Estimate (Mean)	Post.SD	95% CI	Sig	Std.all (β)	Rhat
Predicting PUTS (Mediator)
YGTSS -> PUTS (a1)	0.064	0.039	[-0.011, 0.141]		0.186	1
Age -> PUTS (a2)	0.219	0.166	[-0.105, 0.544]		0.094	1
Comorbidity -> PUTS (a3)	-1.926	1.734	[-5.325, 1.500]		-0.211	1
YGTSS×Comorbidity -> PUTS (a4)	0.112	0.05	[0.015, 0.210]	*	0.479	1
Predicting BRI (Outcome 1)
PUTS -> BRI (b1)	0.479	0.319	[-0.140, 1.110]		0.184	1
YGTSS -> BRI (b2)	0.339	0.104	[0.134, 0.544]	*	0.375	1
Age -> BRI (b3)	0.669	0.429	[-0.159, 1.528]		0.109	1
Sex -> BRI (b4)	0.633	2.28	[-3.842, 5.125]		0.019	1
Comorbidity -> BRI (b5)	8.436	4.84	[-1.055, 17.931]		0.354	1
PUTS×Comorbidity -> BRI (b6)	0.281	0.391	[-0.485, 1.044]		0.2	1
YGTSS×Comorbidity -> BRI (b7)	-0.27	0.141	[-0.547, 0.005]		-0.442	1
Predicting MI (Outcome 2)
PUTS -> MI (c1)	1.244	0.429	[0.413, 2.098]	*	0.328	1
YGTSS -> MI (c2)	0.234	0.144	[-0.048, 0.518]		0.178	1
Age -> MI (c3)	1.132	0.59	[-0.017, 2.301]		0.127	1
Sex -> MI (c4)	-2.431	3.145	[-8.603, 3.758]		-0.051	1
Comorbidity -> MI (c5)	14.435	6.141	[2.458, 26.417]	*	0.416	1
PUTS×Comorbidity -> MI (c6)	-0.024	0.528	[-1.066, 1.011]		-0.012	1
YGTSS×Comorbidity -> MI (c7)	-0.198	0.196	[-0.580, 0.192]		-0.222	1
Residual Variances
Residual Var (PUTS)	16.027	1.874	[12.787, 20.137]	*	0.771	1
Residual Var (BRI)	112.821	13.614	[89.161, 142.771]	*	0.798	1
Residual Var (MI)	220.943	26.972	[174.046, 279.404]	*	0.738	1
Residual Covariance
Residual Cov (BRI ~~ MI)	111.39	16.506	[82.415, 147.315]	*	0.706	1
Note.Estimate = Posterior Mean; Post.SD = Posterior Standard Deviation; 95% CI = 95% Equal-Tailed Credible Interval; Sig = Significance marker (* indicates 95% CI excludes 0); Std.all (β) = Fully standardized coefficient; Rhat = Potential Scale Reduction Factor. YGTSS = Yale Global Tic Severity Scale; PUTS = Premonitory Urge; BRI = Behavioral Regulation Index; MI = Metacognition Index; Comorbidit…

## Sheet: Supplementary Table S2
Supplementary Table S2: Defined Parameters (Indirect and Moderation Effects) for the Full Moderated Mediation Model
Defined Parameter (Term)	Estimate (Mean)	Post.SD	95% CI	Sig	Std.all (β)
Indirect Effect (BRI | Comorbidity=0)	0.031	0.03	[-0.029, 0.090]		0.034
Indirect Effect (MI | Comorbidity=0)	0.08	0.058	[-0.034, 0.194]		0.061
Indirect Effect (BRI | Comorbidity=1)	0.134	0.053	[0.030, 0.239]	*	0.255
Indirect Effect (MI | Comorbidity=1)	0.216	0.077	[0.065, 0.366]	*	0.21
Direct Effect Mod (YGTSS×Comorbidity -> BRI) (b7)	-0.27	0.141	[-0.546, 0.006]		-0.442
Direct Effect Mod (YGTSS×Comorbidity -> MI) (c7)	-0.198	0.196	[-0.582, 0.186]		-0.222
Index of Mod. Med. (BRI)	0.103	0.06	[-0.014, 0.220]		0.221
Index of Mod. Med. (MI)	0.135	0.094	[-0.049, 0.319]		0.149
Note. Estimate = Posterior Mean; Post.SD = Posterior Standard Deviation; 95% CI = 95% Equal-Tailed Credible Interval; Sig = Significance marker (* indicates 95% CI excludes 0). Direct Effect Mod = Coefficient for the YGTSS×Comorbidity interaction predicting the outcome. Index of Mod. Med. = Index of Moderated Mediation testing the difference in indirect effects between comorbidity groups. N = 153.

## Sheet: Supplementary Table S3
Supplementary Table S3. Bayesian Parameter Estimates for Regression Paths, Intercepts, and Variances in the Simple Mediation Model Predicting GEC
Parameter / Path	Estimate (Mean)	Post.SD	95% CI	Sig	Std.all (β)	Rhat
Predicting PUTS (Mediator)
YGTSS -> PUTS (a)	0.13	0.025	[0.081, 0.180]	*	0.377	1
Age -> PUTS (cov1)	0.174	0.172	[-0.165, 0.514]		0.074	1
Sex -> PUTS (cov2)	-0.534	0.921	[-2.358, 1.271]		-0.043	1
Comorbidity -> PUTS (cov3)	1.644	0.67	[0.331, 2.957]	*	0.181	1
Predicting GEC (Outcome)
PUTS -> GEC (b)	1.082	0.446	[0.209, 1.960]	*	0.205	1
YGTSS -> GEC (c')	0.188	0.149	[-0.105, 0.481]		0.103	1
Age -> GEC (cov4)	-1.354	0.934	[-3.184, 0.474]		-0.11	1
Sex -> GEC (cov5)	-6.032	4.507	[-14.853, 2.795]		-0.092	1
Comorbidity -> GEC (cov6)	10.992	3.479	[4.114, 17.795]	*	0.229	1
Residual Variances
Residual Var (PUTS)	16.48	1.92	[13.145, 20.661]	*	0.8	1
Residual Var (GEC)	481.542	54.393	[386.646, 599.391]	*	0.841	1
Note. Estimate = Posterior Mean; Post.SD = Posterior Standard Deviation; 95% CI = 95% Equal-Tailed Credible Interval; Sig = Significance marker (* indicates 95% CI excludes 0); Std.all (β) = Fully standardized coefficient; Rhat = Potential Scale Reduction Factor. YGTSS = Yale Global Tic Severity Scale; PUTS = Premonitory Urge; GEC = Global Executive Composite; Comorbidity (0=No, 1=Yes); Sex (0=Ma…

## Sheet: Supplementary Table S4
Supplementary Table S4: Defined Parameters (Indirect and Total Effects) for the Simple Mediation Model Predicting GEC
Defined Parameter (Term)	Estimate (Mean)	Post.SD	95% CI	Sig	Std.all (β)
Indirect Effect (a×b)	0.141	0.065	[0.013, 0.269]	*	0.077
Total Effect (c' + a×b)	0.329	0.14	[0.054, 0.604]	*	0.18
Note. Estimate = Posterior Mean; Post.SD = Posterior Standard Deviation; 95% CI = 95% Equal-Tailed Credible Interval; Sig = Significance marker (* indicates 95% CI excludes 0); Std.all (β) = Fully standardized coefficient. N = 153.
